# Supplementary material for: Inhibition of Quorum Sensing and Virulence Factors of Pseudomonas aeruginosa by Biologically Synthesized Gold and Selenium Nanoparticles
Source: Antibiotics (Basel). 2021 Nov 27;10(12):1461. doi: 10.3390/antibiotics10121461 (PMC8698379; doi:10.3390/antibiotics10121461)
Supplement: Supplementary file 1 [file antibiotics-10-01461-s001.zip]

Archive with 1 entries (1 files):
- antibiotics-1458472-supplementary.pdf
